# Supplementary material for: Assessment of the Impact of a Meningitis/Encephalitis Panel on Hospital Length of Stay: A Systematic Review and Meta-Analysis
Source: Antibiotics (Basel). 2022 Jul 30;11(8):1028. doi: 10.3390/antibiotics11081028 (PMC9405449; doi:10.3390/antibiotics11081028)
Supplement: Supplementary file 1 [file antibiotics-11-01028-s001.zip]

Archive with 1 entries (1 files):
- antibiotics-1781724-supplementary.pdf
